# Supplementary material for: The efficacy and safety of ceftazidime/avibactam or polymyxin B based regimens for carbapenem-resistant Pseudomonas aeruginosa infection: a multicenter real-world and propensity score-matched study
Source: Front Pharmacol. 2025 Mar 31;16:1533952. doi: 10.3389/fphar.2025.1533952 (PMC11994704; doi:10.3389/fphar.2025.1533952)
Supplement: Supplementary file 1 [file DataSheet1.zip]

Archive with 5 entries (5 files):
- Supplementary file 1.JPEG
- Supplementary file 2.TIF
- Supplementary file 4.DOCX
- Supplementary file 3.DOCX
- Supplementary file 5.TIF
